# Supplementary material for: Retrospective evaluation of choroidal and retinal changes in patients with diabetic peripheral neuropathy but no diabetic retinopathy
Source: PeerJ. 2026 Mar 16;14:e20662. doi: 10.7717/peerj.20662 (PMC13001655; doi:10.7717/peerj.20662)
Supplement: Supplemental Information 1 — In the gender section 1:male, 2: female In the HT, HT (-) section 1: patients using antihypertensive drugs, 2: Patients not taking antihypertensive medication [file peerj-14-20662-s001.xlsx]

## Sheet: Sayfa1
age	gender	CMT,STUDY	SFCT,STUDY	AVAREGE.GMC.STUDY	RNFL.STUDY	SA.STUDY	LA.STUDY	TCA.STUDY	CVI.STUY	CMT,CONTROL	SFCT,CONTROL	AV.GMC.CONTROL	RNFL,CONTROL	SA,CONTROL	LA.CONTROL	TCA.CONTROL	CVI.CONTROL	AGE.CONTROL	GENDER.CONTROL	HT,HT(-)	CMT,HT	SFCT,HT	AV.GMC.HT	RNFL,HT	SA,HT	LA,HT	CVI,HT	TCA,HT	CMT,HT(-)	SFCT,HT(-)	AV.GMC.HT(-)	RNFL,HT(-)	SA,HT(-)	LA,HT(-)	TCA,HT(-)	CVI,HT(-)
74	1	220	307	91	101	356276	707797	1064073	0.665	240	263	67	95	302104	568836	870940	0.653	75	1	2	220	307	91	101	356276	707797	0.665	1064073	252	320	86	91	302309	712659	1014968	0.702
73	2	217	249	76	88	268190	630672	898862	0.702	223	285	75	94	380807	743100	1123907	0.661	75	1	1	217	249	76	88	268190	630672	0.702	898862	288	358	71	86	299532	597986	897518	0.666
57	1	311	434	94	86	334352	740270	1074622	0.689	225	302	71	120	281051	628574	909625	0.691	58	2	1	311	434	94	86	334352	740270	0.689	1074622	219	316	85	100	334300	679800	1014100	0.67
37	2	218	330	84	103	343044	705422	1048466	0.673	234	303	69	99	261442	597552	858994	0.696	68	1	2	218	330	84	103	343044	705422	0.673	1048466	236	320	71	95	343718	704717	1048435	0.672
57	2	206	343	95	102	343100	751500	1094600	0.687	209	308	60	78	303065	639998	943063	0.679	50	2	1	206	343	95	102	343100	751500	0.687	1094600	240	311	86	113	262609	659750	922359	0.715
68	2	206	330	74	95	327940	772568	1100508	0.702	246	316	87	87	253053	708614	961667	0.737	60	2	1	206	330	74	95	327940	772568	0.702	1100508	264	299	62	99	285952	615133	901085	0.683
48	2	252	320	86	91	302309	712659	1014968	0.702	225	311	79	93	362802	608269	971071	0.626	62	2	2	216	293	58	93	278600	599800	0.683	878400	228	308	92	98	332007	704605	1036612	0.68
78	1	288	358	71	86	299532	597986	897518	0.666	219	281	62	107	285087	594655	879742	0.676	70	2	1	302	357	92	104	343664	723505	0.678	1067169	216	271	77	92	300437	626441	926878	0.676
57	2	219	316	85	100	334300	679800	1014100	0.67	229	332	62	96	267709	651661	919370	0.709	59	2	2	240	302	95	114	275507	712450	0.721	987957	220	338	74	100	345831	791979	1137810	0.696
54	1	236	320	71	95	343718	704717	1048435	0.672	299	419	71	93	308150	723306	1031456	0.701	66	1	1	260	282	82	99	251855	577633	0.696	829488	204	325	99	94	285300	633800	919100	0.69
67	1	240	311	86	113	262609	659750	922359	0.715	257	345	85	98	332356	736117	1068473	0.689	65	1	1	208	327	85	93	357000	760400	0.681	1117400	350	349	96	102	237279	620729	858008	0.723
59	1	264	299	62	99	285952	615133	901085	0.683	251	296	79	105	271820	651291	923111	0.706	57	1	1	263	348	66	88	330828	647300	0.662	978128	233	324	99	98	303533	713485	1017018	0.702
55	1	228	308	92	98	332007	704605	1036612	0.68	220	313	84	93	374639	681223	1055862	0.645	59	1	1	220	333	95	93	266226	684537	0.72	950763	267	340	89	85	302912	857133	1160045	0.739
67	1	216	271	77	92	300437	626441	926878	0.676	218	305	80	104	285104	645946	931050	0.694	56	2	2	246	286	62	89	209473	570223	0.731	779696	315	288	68	91	327873	625894	953767	0.656
45	2	220	338	74	100	345831	791979	1137810	0.696	228	281	71	93	312615	700004	1012619	0.691	54	2	2	213	282	82	99	252481	617449	0.71	869930	240	291	58	93	329181	667049	996230	0.67
70	2	204	325	99	94	285300	633800	919100	0.69	216	289	85	88	298235	571566	869801	0.657	70	2	1	220	254	63	93	271198	510633	0.653	781831	251	362	80	98	330521	695000	1025521	0.678
57	1	216	293	58	93	278600	599800	878400	0.683	294	312	91	90	344435	635194	979629	0.648	57	1	1	184	302	65	69	292874	635985	0.685	928859	219	324	79	78	268150	716255	984405	0.728
62	2	302	357	92	104	343664	723505	1067169	0.678	245	322	70	95	269395	689842	959237	0.719	57	2	2	225	296	67	89	352308	660766	0.652	1013074	250	312	99	77	355801	802077	1157878	0.693
51	1	240	302	95	114	275507	712450	987957	0.721	220	280	84	102	295939	620645	916584	0.677	57	2	1	236	316	67	80	357208	751637	0.678	1108845	256	302	79	95	264779	602761	867540	0.695
70	2	260	282	82	99	251855	577633	829488	0.696	269	309	65	95	324729	587707	912436	0.644	64	2	2	228	326	71	97	282587	661531	0.701	944118	240	241	65	82	329707	622607	952314	0.654
68	2	350	349	96	102	237279	620729	858008	0.723	242	267	62	99	272539	597435	869974	0.687	49	1	2	235	326	62	73	266905	710503	0.727	977408	213	336	68	96	360206	891365	1251571	0.712
54	2	233	324	99	98	303533	713485	1017018	0.702	229	305	79	88	348055	703485	1051540	0.669	72	2	1	202	242	66	89	285860	679881	0.704	965741	216	364	71	103	355035	848446	1203481	0.705
60	2	267	340	89	85	302912	857133	1160045	0.739	262	294	71	102	245181	579569	824750	0.703	63	2	2	246	327	63	81	331991	691208	0.676	1023199	216	368	61	91	263096	677702	940798	0.72
59	2	315	288	68	91	327873	625894	953767	0.656	233	305	83	115	340630	616290	956920	0.644	68	1	2	211	307	71	99	342686	697271	0.67	1039957	223	344	82	103	291219	732496	1023715	0.716
64	1	240	291	58	93	329181	667049	996230	0.67	208	292	82	101	314738	774850	1089588	0.711	47	1	1	297	395	93	97	345300	686000	0.665	1031300	252	305	74	121	301820	650512	952332	0.683
51	2	251	362	80	98	330521	695000	1025521	0.678	194	260	82	89	319525	582841	902366	0.646	71	1	2	238	345	74	96	312312	622789	0.666	935101	289	316	99	101	325209	707904	1033113	0.685
45	1	219	324	79	78	268150	716255	984405	0.728	232	318	81	112	232602	657722	890324	0.739	38	2	1	261	246	90	97	262795	625285	0.704	888080	199	330	61	82	272600	651700	924300	0.705
75	2	250	312	99	77	355801	802077	1157878	0.693	228	381	87	95	364908	825584	1190492	0.693	51	1	2	255	308	74	75	282654	651946	0.698	934600	194	321	61	78	328100	676500	1004600	0.673
62	1	208	327	85	93	357000	760400	1117400	0.681	210	354	82	109	335957	755355	1091312	0.692	53	2	1	285	310	73	94	283595	577013	0.67	860608	210	317	65	99	284080	668114	952194	0.702
67	2	263	348	66	88	330828	647300	978128	0.662	215	313	95	91	330585	753061	1083646	0.695	51	1	2	252	369	68	91	352321	703272	0.666	1055593	242	290	71	88	290070	711842	1001912	0.71
38	2	220	333	95	93	266226	684537	950763	0.72	292	344	95	103	291046	699215	990261	0.706	70	1	1	225	270	84	97	346042	687536	0.665	1033578	245	295	85	106	307833	609779	917612	0.665
63	1	246	286	62	89	209473	570223	779696	0.731	218	370	71	97	286129	562780	848909	0.663	60	2	1	219	292	69	89	241312	553205	0.696	794517	219	284	64	121	227103	674734	901837	0.748
68	1	213	282	82	99	252481	617449	869930	0.71	378	389	82	91	231833	500149	731982	0.683	73	2	2	245	357	72	84	293123	663808	0.694	956931	223	299	74	98	262127	611130	873257	0.7
61	2	256	302	79	95	264779	602761	867540	0.695	195	286	79	100	273778	588986	862764	0.683	73	1	2	220	412	93	101	236894	539953	0.695	776847	205	307	65	106	300499	632568	933067	0.678
65	1	240	241	65	82	329707	622607	952314	0.654	194	320	70	99	263756	623204	886960	0.703	54	1	2	263	310	89	78	272636	618575	0.694	891211	271	341	78	78	357472	744840	1102312	0.676
36	1	213	336	68	96	360206	891365	1251571	0.712	248	313	80	103	265106	647635	912741	0.71	60	2	1	274	376	100	110	354101	817973	0.698	1172074	231	335	68	97	323370	683928	1007298	0.679
47	2	216	364	71	103	355035	848446	1203481	0.705	223	306	69	89	232223	713365	945588	0.754	56	2	1	220	305	69	90	318370	582611	0.647	900981	220	334	88	85	332612	599237	931849	0.643
72	1	216	368	61	91	263096	677702	940798	0.72	254	301	67	95	266620	668260	934880	0.715	75	1	2	184	310	71	71	263026	625927	0.704	888953	221	334	61	102	321199	742553	1063752	0.698
49	2	223	344	82	103	291219	732496	1023715	0.716	312	311	62	98	280261	542672	822933	0.659	71	1	2	225	331	73	100	299354	677774	0.694	977128	210	305	62	90	296012	723469	1019481	0.71
58	2	252	305	74	121	301820	650512	952332	0.683	252	326	69	104	246456	649584	896040	0.725	59	2	2	236	312	90	78	299312	679557	0.694	978869	223	296	60	90	314163	655905	970068	0.676
71	2	289	316	99	101	325209	707904	1033113	0.685	291	318	87	89	307199	629135	936334	0.672	67	2	1	228	360	84	96	325654	755646	0.699	1081300	280	362	77	102	402235	800731	1202966	0.666
73	1	220	254	63	93	271198	510633	781831	0.653	208	306	70	97	271418	733754	1005172	0.73	49	2	2	235	327	82	83	252321	583995	0.698	836316	238	328	93	108	312312	672889	985201	0.683
57	1	184	302	65	69	292874	635985	928859	0.685	251	276	87	82	301972	676357	978329	0.691	51	2	1	230	286	81	87	292000	615100	0.678	907100	258	314	66	96	312588	676066	988654	0.684
64	1	225	296	67	89	352308	660766	1013074	0.652	243	345	63	99	363764	831610	1195374	0.696	68	1	2	246	310	73	78	253587	637123	0.715	890710	320	351	75	105	345030	751440	1096470	0.685
75	2	236	316	67	80	357208	751637	1108845	0.678	255	300	72	92	344589	595460	940049	0.633	72	1	2									242	314	84	98	351829	761802	1113631	0.684
70	2	228	326	71	97	282587	661531	944118	0.701	274	320	71	93	307840	661595	969435	0.682	75	1	2									230	302	106	98	268268	585298	853566	0.686
77	2	199	330	61	82	272600	651700	924300	0.705	266	322	69	88	343567	695791	1039358	0.669	68	2	1									245	298	66	88	308861	654740	963601	0.679
47	1	194	321	61	78	328100	676500	1004600	0.673	282	359	67	81	260782	644762	905544	0.712	75	1	1									220	315	102	100	307773	619167	926940	0.668
61	1	210	317	65	99	284080	668114	952194	0.702	200	313	82	86	210233	649280	859513	0.755	70	2	1									256	271	71	99	288987	591127	880114	0.672
66	2	242	290	71	88	290070	711842	1001912	0.71	233	316	85	99	315124	766744	1081868	0.709	78	1	1									240	302	103	78	293088	612031	905119	0.676
48	2	245	295	85	106	307833	609779	917612	0.665	263	274	79	88	296760	589141	885901	0.665	70	2	2									213	362	68	96	385385	853569	1238954	0.689
47	1	219	284	64	121	227103	674734	901837	0.748	211	324	70	92	251593	671308	922901	0.727	67	2	2									216	354	91	113	300637	639127	939764	0.68
59	1	223	299	74	98	262127	611130	873257	0.7	205	307	72	93	271619	699518	971137	0.72	74	1	2									216	337	58	96	269269	595475	864744	0.689
68	2	205	307	65	106	300499	632568	933067	0.678	300	327	70	98	285027	692178	977205	0.708	68	2	2									223	309	68	95	274564	609670	884234	0.689
71	2	271	341	78	78	357472	744840	1102312	0.676	277	324	89	101	287358	611625	898983	0.68	70	2	1									252	376	81	121	340660	663454	1004114	0.661
62	1	235	326	62	73	266905	710503	977408	0.727	267	321	86	119	258625	679331	937956	0.724	61	1	1									199	342	71	78	356789	712662	1069451	0.666
74	1	202	242	66	89	285860	679881	965741	0.704	205	309	63	88	249071	577142	826213	0.699	75	2	1									194	319	69	90	324938	723097	1048035	0.69
76	1	246	327	63	81	331991	691208	1023199	0.676	289	314	76	112	344589	595460	940049	0.633	78	1	2									210	297	64	101	299551	706401	1005952	0.702
74	2	211	307	71	99	342686	697271	1039957	0.67	253	268	62	85	281169	556498	837667	0.664	75	1	1									242	322	75	109	295485	704802	1000287	0.705
76	1	297	395	93	97	345300	686000	1031300	0.665	230	290	78	99	375298	676244	1051542	0.643	75	1	2									245	308	62	102	313023	734502	1047525	0.701
67	1	238	345	74	96	312312	622789	935101	0.666	226	274	76	111	295901	614565	910466	0.675	58	2	2									219	299	69	104	327097	828967	1156064	0.717
59	1	261	246	90	97	262795	625285	888080	0.704	296	270	70	97	318838	509971	828809	0.615	68	1	1									223	300	97	103	262400	706767	969167	0.729
55	1	231	335	68	97	323370	683928	1007298	0.679	200	321	62	75	298791	562424	861215	0.653	50	2	1									205	288	68	105	329900	674000	1003900	0.671
67	1	220	334	88	85	332612	599237	931849	0.643	264	350	89	101	232374	695032	927406	0.749	60	2	1									269	337	72	86	285321	650037	935358	0.695
45	2	221	334	61	102	321199	742553	1063752	0.698	241	332	83	91	298891	511174	810065	0.631	62	2	2									220	289	7	112	317920	638840	956760	0.668
70	2	210	305	62	90	296012	723469	1019481	0.71	227	327	89	96	253412	610033	863445	0.707	70	2	1									280	348	79	102	400831	726092	1126923	0.644
57	1	223	296	60	90	314163	655905	970068	0.676	290	286	82	92	344451	745472	1089923	0.684	59	2	1
62	2	280	362	77	102	402235	800731	1202966	0.666	235	383	72	98	329825	667138	996963	0.669	66	1	2
51	1	238	328	93	108	312312	672889	985201	0.683	265	298	85	101	311736	741617	1053353	0.704	65	1	2
70	2	258	314	66	96	312588	676066	988654	0.684	274	348	74	94	323665	687857	1011522	0.68	57	1	2
68	2	320	351	75	105	345030	751440	1096470	0.685	235	295	86	98	292121	617575	909696	0.679	59	1	2
54	2	242	314	84	98	351829	761802	1113631	0.684	219	297	82	106	245536	679957	925493	0.735	56	2	1
60	2	255	308	74	75	282654	651946	934600	0.698	213	280	71	94	313611	602373	915984	0.658	54	2	2
59	2	285	310	73	94	283595	577013	860608	0.67	224	267	85	74	289786	566577	856363	0.662	70	2	1
64	1	252	369	68	91	352321	703272	1055593	0.666	195	320	91	83	276456	545113	821569	0.664	57	1	2
51	2	225	270	84	97	346042	687536	1033578	0.665	252	304	70	98	255783	695309	951092	0.731	57	2	1
45	1	219	292	69	89	241312	553205	794517	0.696	252	314	86	109	291287	604050	895337	0.675	57	2	2
75	2	245	357	72	84	293123	663808	956931	0.694	262	267	65	83	310332	598865	909197	0.659	64	2	1
62	1	220	412	93	101	236894	539953	776847	0.695	275	302	69	95	297041	553852	850893	0.651	49	1	2
67	2	263	310	89	78	272636	618575	891211	0.694	211	342	80	95	277408	623689	901097	0.692	72	2	1
38	2	230	302	106	98	268268	585298	853566	0.686	202	284	73	105	282868	612971	895839	0.684	63	2	1
63	1	245	298	66	88	308861	654740	963601	0.679	240	320	72	108	366222	626970	993192	0.631	68	1	2
68	1	220	315	102	100	307773	619167	926940	0.668	211	337	76	102	236098	723940	960038	0.754	47	1	1
61	2	256	271	71	99	288987	591127	880114	0.672	204	360	82	86	352281	642619	994900	0.646	71	1	1
65	1	240	302	103	78	293088	612031	905119	0.676	232	370	76	112	315675	681258	996933	0.683	38	2	2
36	1	213	362	68	96	385385	853569	1238954	0.689	230	315	87	96	386570	789478	1176048	0.671	51	1	2
47	2	216	354	91	113	300637	639127	939764	0.68	256	350	83	101	288534	725074	1013608	0.715	53	2	2
72	1	216	337	58	96	269269	595475	864744	0.689	243	410	99	78	341277	687370	1028647	0.668	51	1	2
49	2	223	309	68	95	274564	609670	884234	0.689	265	320	95	110	303659	696366	1000025	0.696	70	1	1
58	2	252	376	81	121	340660	663454	1004114	0.661	232	373	82	96	358608	779929	1138537	0.685	60	1	1
71	2	274	376	100	110	354101	817973	1172074	0.698	227	320	89	88	246450	567630	814080	0.697	73	2	2
73	1	220	305	69	90	318370	582611	900981	0.647	271	305	82	104	328332	650033	978365	0.664	73	1	2
57	1	184	310	71	71	263026	625927	888953	0.704	208	330	72	100	278674	720362	999036	0.721	54	1	2
64	1	225	331	73	100	299354	677774	977128	0.694	287	329	87	81	254977	610709	865686	0.705	60	2	1
75	2	236	312	90	78	299312	679557	978869	0.694	235	337	73	89	305932	698021	1003953	0.695	56	2	2
70	2	228	360	84	96	325654	755646	1081300	0.699	240	293	58	91	300639	735007	1035646	0.71	75	1	1
77	2	199	342	71	78	356789	712662	1069451	0.666	271	318	71	85	355657	652483	1008140	0.647	71	1	2
47	1	194	319	69	90	324938	723097	1048035	0.69	240	318	72	106	303483	679659	983142	0.691	59	2	1
61	1	210	297	64	101	299551	706401	1005952	0.702	265	372	87	102	400906	759914	1160820	0.655	67	2	2
66	2	242	322	75	109	295485	704802	1000287	0.705	317	353	68	95	240819	656615	897434	0.732	49	2	1
48	2	245	308	62	102	313023	734502	1047525	0.701	258	352	87	85	354817	479192	834009	0.575	51	2	2
47	1	219	299	69	104	327097	828967	1156064	0.717	265	362	63	102	414684	756065	1170749	0.646	68	1	2
59	1	223	300	97	103	262400	706767	969167	0.729	288	302	71	91	283340	647699	931039	0.696	72	1	2
68	2	205	288	68	105	329900	674000	1003900	0.671	235	312	62	101	227800	656108	883908	0.742	75	1	1
71	2	269	337	72	86	285321	650037	935358	0.695	271	308	62	86	332762	504115	836877	0.602	68	2	1
62	1	235	327	82	83	252321	583995	836316	0.698	213	288	76	82	264869	669549	934418	0.717	75	1	1
74	1	230	286	81	87	292000	615100	907100	0.678	190	318	73	83	262838	733361	996199	0.736	70	2	2
76	1	246	310	73	78	253587	637123	890710	0.715	231	324	86	88	264784	711865	976649	0.729	78	1	2
74	2	220	289	7	112	317920	638840	956760	0.668	264	299	83	109	300190	713638	1013828	0.704	70	1	1
76	1	280	348	79	102	400831	726092	1126923	0.644	212	322	76	91	324042	651403	975445	0.668	67	2	1
